# Supplementary material for: Study on the drop impact characteristics and impact damage mechanism of sweet potato tubers during harvest
Source: PLoS One. 2021 Aug 24;16(8):e0255856. doi: 10.1371/journal.pone.0255856 (PMC8384170; doi:10.1371/journal.pone.0255856)
Supplement: S1 Table — Material parameters can be measured by special testing instruments or obtained by referring to material parameter manual. (XLSX) [file pone.0255856.s001.xlsx]

## Sheet: Sheet1
Physical properties of collision materials
Material type	Thickness/(mm)	Density/(g·cm-3)	Elastic Modulus/	Poisson's ratio
			(MPa)
65Mn steel	12	7.81	2.1×105	0.3
plastic basket	4	0.96	900	0.38
rubber plate	4	1.8	100	0.3
sweet potato	-	1.13	3.71	0.41
