# Supplementary material for: Study on the drop impact characteristics and impact damage mechanism of sweet potato tubers during harvest
Source: PLoS One. 2021 Aug 24;16(8):e0255856. doi: 10.1371/journal.pone.0255856 (PMC8384170; doi:10.1371/journal.pone.0255856)
Supplement: S2 Table — The table lists five levels of parameter setting for the three factors in the test. (XLSX) [file pone.0255856.s002.xlsx]

## Sheet: Sheet1
Levels of test factors
factor	Level
	1	2	3	4	5
Drop height/mm	100	200	300	400	500
Collision material	65Mn steel	plastic basket	rubber plate	sweet potato	soil block
Potato chunk size/g	100	200	300	400	500
