# Supplementary material for: Study on the drop impact characteristics and impact damage mechanism of sweet potato tubers during harvest
Source: PLoS One. 2021 Aug 24;16(8):e0255856. doi: 10.1371/journal.pone.0255856 (PMC8384170; doi:10.1371/journal.pone.0255856)
Supplement: S3 Table — (XLSX) [file pone.0255856.s003.xlsx]

## Sheet: Sheet1
Results of single factor experiment
Factor	Level	Test index
		Peak force F/(N)	Peak acceleration a/( m·s-2)	Maximum deformation s/(mm)	Maximum average impact stress σ/(MPa)	area of epidermal destruction Y1/（mm2）	area of damage Y2/（mm2）
Drop height/mm	100	377.18	-1247.48	2.21	0.7131	0	0
	200	581.81	-1929.57	2.55	0.9705	321	0
	300	799.2	-2654.21	3.45	1.0187	513	21
	400	1054.74	-3506	4.12	1.0804	916	512
	500	1363.17	-4534.12	4.41	1.3101	1039	701
Collision material	65Mn steel	799.2	-2654.21	3.45	1.0187	513	21
	plastic basket	731.19	-2427.51	2.98	1.0184	437	8
	rubber plate	850.76	-2826.09	2.26	1.5463	80	0
	sweet potato	748.06	-2483.73	2.45	1.2576	212	0
	soil block	660.42	-2191.63	2.4	1.1465	256	20
Sweet potato chunk size/g	100	313.11	-3121.28	3.1	0.4769	0	0
	200	630.05	-3140.47	3.48	0.7169	253	0
	300	799.2	-2654.21	3.45	1.0187	513	21
	400	955.99	-2380.17	3.59	1.0222	868	225
	500	1513.14	-2708.67	3.74	1.0629	1145	400
