# Supplementary material for: Study on the drop impact characteristics and impact damage mechanism of sweet potato tubers during harvest
Source: PLoS One. 2021 Aug 24;16(8):e0255856. doi: 10.1371/journal.pone.0255856 (PMC8384170; doi:10.1371/journal.pone.0255856)
Supplement: S4 Table — Note: P<0.01 (highly significant, **); 0.01≤P<0.05 (significant, *). (XLSX) [file pone.0255856.s004.xlsx]

## Sheet: Sheet1
Variance Analysis of the Influence of Sweet Potato Falling Height on Various Indexes
Source		Sum of squares	Degree of freedom	Mean squares	F value	P value
area of epidermal destruction Y1	Within the group	7.15764e+06	4	1.78941e+06	2505.74	0.000**
	Between groups	32135.6	45	714.124	-	-
	total	7189774	49	-	-	-
area of damage Y2	Within the group	3.70238e+06	4	925595	3585.72	0.000**
	Between groups	11616	45	258.133	-	-
	total	3.714e+06	49	1.78941e+06	-	-
Note: P<0.01 (highly significant, **); 0.01≤P<0.05 (significant, *).
