# Supplementary material for: Study on the drop impact characteristics and impact damage mechanism of sweet potato tubers during harvest
Source: PLoS One. 2021 Aug 24;16(8):e0255856. doi: 10.1371/journal.pone.0255856 (PMC8384170; doi:10.1371/journal.pone.0255856)
Supplement: S5 Table — Note: P<0.01 (highly significant, **); 0.01≤P<0.05 (significant, *). (XLSX) [file pone.0255856.s005.xlsx]

## Sheet: Sheet1
Variance Analysis of the Influence of Sweet Potato Falling Height on Various Indexes
Source		Sum of squares	Degree of freedom	Mean squares	F value	P value
area of epidermal destruction Y1	Within the group	610424	4	152606	123.738	0.000**
	Between groups	24666	20	1233.3
	total	635090	24
area of damage Y2	Within the group	2098.4	4	524.6	3.783	0.019*
	Between groups	2773.6	20	138.68
	total	4872	24
Note: P<0.01 (highly significant, **); 0.01≤P<0.05 (significant, *).
