# Supplementary material for: Study on the drop impact characteristics and impact damage mechanism of sweet potato tubers during harvest
Source: PLoS One. 2021 Aug 24;16(8):e0255856. doi: 10.1371/journal.pone.0255856 (PMC8384170; doi:10.1371/journal.pone.0255856)
Supplement: S6 Table — Note: P<0.01 (highly significant, **); 0.01≤P<0.05 (significant, *). (XLSX) [file pone.0255856.s006.xlsx]

## Sheet: Sheet1
Multiple comparisons of the influence of sweet potato collision materials on the area of epidermal destruction
material（I）	material（J）	Average difference（I-J）	P value	95% confidence interval
				Lower limit	Upper limit
65Mn steel	rubber plate	434	0.000**	387.669	480.331
	plastic basket	81	0.002**	34.6691	127.331
	sweet potato	304	0.000**	257.669	350.331
	soil block	260	0.000**	213.669	306.331
rubber plate	plastic basket	-353	0.000**	-399.331	-306.669
	sweet potato	-130	0.000**	-176.331	-83.6691
	soil block	-174	0.000**	-220.331	-127.669
plastic basket	sweet potato	223	0.000**	176.669	269.331
	soil block	179	0.000**	132.669	225.331
Note: P<0.01 (highly significant, **); 0.01≤P<0.05 (significant, *).
