# Supplementary material for: Study on the drop impact characteristics and impact damage mechanism of sweet potato tubers during harvest
Source: PLoS One. 2021 Aug 24;16(8):e0255856. doi: 10.1371/journal.pone.0255856 (PMC8384170; doi:10.1371/journal.pone.0255856)
Supplement: S7 Table — Note: P<0.01 (highly significant, **); 0.01≤P<0.05 (significant, *). (XLSX) [file pone.0255856.s007.xlsx]

## Sheet: Sheet1
Multiple comparisons of the influence of sweet potato collision materials on damaged area
material（I）	material（J）	Average difference（I-J）	P value	95% confidence interval
				Lower limit	Upper limit
65Mn steel	rubber plate	20.8	0.011*	5.2638	36.3362
	plastic basket	8.6	0.262	-6.9362	24.1362
	sweet potato	20.8	0.011*	5.2638	36.3362
	soil block	0.8	0.916	-14.736	16.3362
rubber plate	plastic basket	-12.2	0.117	-27.7362	3.3362
	sweet potato	0	1	-15.5362	15.5362
	soil block	-20	0.014*	-35.5362	-4.4638
plastic basket	sweet potato	12.2	0.117	-3.3362	27.7362
	soil block	-7.8	0.307	-23.3362	7.7362
Note: P<0.01 (highly significant, **); 0.01≤P<0.05 (significant, *).
