# Supplementary material for: Study on the drop impact characteristics and impact damage mechanism of sweet potato tubers during harvest
Source: PLoS One. 2021 Aug 24;16(8):e0255856. doi: 10.1371/journal.pone.0255856 (PMC8384170; doi:10.1371/journal.pone.0255856)
Supplement: S8 Table — Note: P<0.01 (highly significant, **); 0.01≤P<0.05 (significant, *). (XLSX) [file pone.0255856.s008.xlsx]

## Sheet: Sheet1
Variance analysis of the influence of sweet potato chunk size on each index
Source		Sum of squares	Degree of freedom	Mean squares	F value	P value
area of epidermal destruction Y1	Within the group	4.19203e+06	4	1.04801e+06	1057.46	0.000**
	Between groups	19821.2	20	991.06
	total	4.21185e+06	24
area of damage Y2	Within the group	603068	4	150767	296.692	0.000**
	Between groups	10163.2	20	508.16
	total	613231	24
Note: P<0.01 (highly significant, **); 0.01≤P<0.05 (significant, *).
